# Supplementary material for: Dynamical Modeling of the Cell Cycle and Cell Fate Emergence in Caulobacter crescentus
Source: PLoS One. 2014 Nov 4;9(11):e111116. doi: 10.1371/journal.pone.0111116 (PMC4219702; doi:10.1371/journal.pone.0111116)
Supplement: File S1 — Sheet 1: Complete network G1 with the complete list of genes/proteins in associated to the cell cycle control in C. crescestus; the biological function, type of interaction and kind of regulation are described for each node, including the PubMed ID (PMID) of their experimental evidence. Sheet 2: List of genes/proteins in the reduced network G2. The biological function, type of interaction and the kind of regulation are described for each node, including the PubMed ID (PMID) of their experimental evidence. Sheet 3: Logical functions and their rules as well as their respective biological descriptions. Sheet 4: Simulation of the network dynamics. Table S1: Complete network (G1) of regulators and their interactions associated to the control of the cell cycle in C. crescentus. Table S2: Reduced network (G2) of proteins and their interactions for the cell cycle control in C crescentus. Table S3: Logical function for the expression or inhibition of CtrA. Table S4: Logical function for the expression or inhibition of GcrA. Table S5: Logical function for the expression or inhibition of DnaA. Table S6: Logical function for the expression or inhibition of CcrM. Table S7: Logical function for the expression or inhibition of SciP. Table S8: Logical function for the phosphorylation or degradation of CtrA. Table S9: Logical function for the phosphorylation or dephosphorylation of DivK. Table S10: Logical function for the phosphorylation or dephosphorylation of PleC. Table S11: Logical function for the phosphorylation or dephosphorylation of DivJ. Table S12: Logical function for the activation of DivL. Table S13: Logical function describing the activation of inhibition of CckA. Table S14: Logical function for the phosphorylation or dephosphorylation of ChpT. Table S15: Logical function for the phosphorylation or dephosphorylation of CpdR. Table S16: Logical function for the assembly or unassembly of the ClpXP-RcdA complex. Table S17: Cyclic states for regulators of the cell cycle n [file pone.0111116.s001.xlsx]

## Sheet: Complete network G1 (sheet 1)
	Table S1. Complete network (G1) of proteins and interactions associated to the control of the cell cycle in C crescentus
	REGULATOR	FUNCTION	REGULATED PROTEIN	FUNCTION	TYPE OF INTERACTION	TYPE OF REGULATION	REFERENCE PMID
	CtrA	Cell cycle transcriptional regulator	CtrA	Cell cycle transcriptional regulator	D	TRANSCRIPTIONAL	10359766			COLOR CODE FOR THE BIOLOGICAL PROCESSES:
	CtrA	Cell cycle transcriptional regulator	FtsQ	Cell division protein	+	TRANSCRIPTIONAL	10970844			PILUS, STALK AND FLAGELLUM SYNTHESIS
	CtrA	Cell cycle transcriptional regulator	FtsA	Cell division protein	+	TRANSCRIPTIONAL	10970844			DNA REPLICATION AND CYTOKINESIS
	CtrA	Cell cycle transcriptional regulator	FtsW	Lipid II flippase	+	TRANSCRIPTIONAL	21685367			TRANSCRIPTION FACTOR
	CtrA	Cell cycle transcriptional regulator	MurG	UDP-N-acetylglucosamine--N-acetylmuramyl-(pentapeptide) pyrophosphoryl-undecaprenol N-acetylglucosamine transferase	+	TRANSCRIPTIONAL	17501919			CHEMOTAXIS
	CtrA	Cell cycle transcriptional regulator	FtsZ	Cell division protein	D	TRANSCRIPTIONAL	9512521			KNOWN "OR" FUNTIONS
	CtrA	Cell cycle transcriptional regulator	CcrM	DNA-(adenine-N6)-methyltransferase	+	TRANSCRIPTIONAL	8289276			CTRA PHOSPHORYLATION CASCADE
	CtrA	Cell cycle transcriptional regulator	GcrA	Cell cycle regulatory protein	-	TRANSCRIPTIONAL	15087506			CTRA PROTEOLYTIC COMPLEX
	CtrA	Cell cycle transcriptional regulator	DivK	Response regulator receiver protein	+	TRANSCRIPTIONAL	9465034
	CtrA	Cell cycle transcriptional regulator	PleD	Response regulator	+	TRANSCRIPTIONAL	12374838
	CtrA	Cell cycle transcriptional regulator	DgcB	GGDEF diguanylate cyclase	+	TRANSCRIPTIONAL	21855795
	CtrA	Cell cycle transcriptional regulator	HfaA	Holdfast attachment protein	+	TRANSCRIPTIONAL	9973336			TYPE OF REGULATION
	CtrA	Cell cycle transcriptional regulator	RcdA	Regulator of CtrA degradation	+	TRANSCRIPTIONAL	19136627			ACTIVATION	+
	CtrA	Cell cycle transcriptional regulator	PodJ	Polar organelle development protein	-	TRANSCRIPTIONAL	10383964			INHIBITION, INACTIVATION OR DEGRADATION	-
	CtrA	Cell cycle transcriptional regulator	PilA	Pilus subunit protein	+	TRANSCRIPTIONAL	10880436			DUAL REGULATION	D
	CtrA	Cell cycle transcriptional regulator	DnaA	Chromosomal replication initiator protein	+	TRANSCRIPTIONAL	8288535
	CtrA	Cell cycle transcriptional regulator	PopA	Cyclic di-GMP effector protein	+	TRANSCRIPTIONAL	21855795
	CtrA	Cell cycle transcriptional regulator	RR6	Unknwon function	-	TRANSCRIPTIONAL	11930012
	CtrA	Cell cycle transcriptional regulator	CheY	Chemotaxis protein	-	TRANSCRIPTIONAL	1660425
	CtrA	Cell cycle transcriptional regulator	CheYII	Chemotaxis protein	-	TRANSCRIPTIONAL	1660425
	CtrA	Cell cycle transcriptional regulator	CheYIII	Chemotaxis protein	-	TRANSCRIPTIONAL	1660425
	CtrA	Cell cycle transcriptional regulator	SRR3	Unknwon function	-	TRANSCRIPTIONAL	11930012
	CtrA	Cell cycle transcriptional regulator	HK4	Unknwon function	-	TRANSCRIPTIONAL	11930012
	CtrA	Cell cycle transcriptional regulator	CheAI	Chemotaxis histidine kinase protein	-	TRANSCRIPTIONAL	1204627
	CtrA	Cell cycle transcriptional regulator	HK-RR3	Unknwon function	-	TRANSCRIPTIONAL	11930012
	CtrA	Cell cycle transcriptional regulator	HK-RR4	Unknwon function	-	TRANSCRIPTIONAL	11930012
	CtrA	Cell cycle transcriptional regulator	SigT	RNA polymerase ECF-type sigma factor	-	TRANSCRIPTIONAL	17986185
	CtrA	Cell cycle transcriptional regulator	SigU	RNA polymerase ECF-type sigma factor	-	TRANSCRIPTIONAL	17986185
	CtrA	Cell cycle transcriptional regulator	RpoN	RNA polymerase sigma-54 factor	-	TRANSCRIPTIONAL	7898437
	CtrA	Cell cycle transcriptional regulator	LexA	SOS response regulator	-	TRANSCRIPTIONAL	18083815
	CtrA	Cell cycle transcriptional regulator	Lacl	Transcriptional regulator	-	TRANSCRIPTIONAL	17933895
	CtrA	Cell cycle transcriptional regulator	CpaA	Pilus assembly protein	+	TRANSCRIPTIONAL	11930012
	CtrA	Cell cycle transcriptional regulator	Fla	Flagellar filament	+	TRANSCRIPTIONAL	7768824
	CtrA	Cell cycle transcriptional regulator	FlmF	Flagellin modification protein	+	TRANSCRIPTIONAL	179615
	CtrA	Cell cycle transcriptional regulator	McpA	Chemoreceptor	+	TRANSCRIPTIONAL	7768824
	CtrA	Cell cycle transcriptional regulator	CheX	Chemotaxis protein	+	TRANSCRIPTIONAL	9748431
	CtrA	Cell cycle transcriptional regulator	CheYI	Chemotaxis protein	+	TRANSCRIPTIONAL	9748431
	CtrA	Cell cycle transcriptional regulator	CheWI	Chemotaxis protein	+	TRANSCRIPTIONAL	9748431
	CtrA	Cell cycle transcriptional regulator	CheRI	Chemotaxis protein	+	TRANSCRIPTIONAL	9748431
	CtrA	Cell cycle transcriptional regulator	CheBI	Chemotaxis protein	+	TRANSCRIPTIONAL	9748431
	CtrA	Cell cycle transcriptional regulator	CheU	Chemotaxis protein	+	TRANSCRIPTIONAL	9748431
	CtrA	Cell cycle transcriptional regulator	CagA	Chemotaxis associated gene A	+	TRANSCRIPTIONAL	11283290
	CtrA	Cell cycle transcriptional regulator	DivJ	Histidine protein kinase	+	TRANSCRIPTIONAL	1438215
	CtrA	Cell cycle transcriptional regulator	DivL	Tyrosine kinase	+	TRANSCRIPTIONAL	11283290
	CtrA	Cell cycle transcriptional regulator	FliO	Flagellar biosynthetic protein	-	TRANSCRIPTIONAL	11283290
	CtrA	Cell cycle transcriptional regulator	FliP	Flagellar biosynthetic protein	-	TRANSCRIPTIONAL	11283290
	CtrA	Cell cycle transcriptional regulator	FliE	Flagellar biosynthetic protein	-	TRANSCRIPTIONAL	11283290
	CtrA	Cell cycle transcriptional regulator	FlgB	Flagellar basal-body rod protein	-	TRANSCRIPTIONAL	11283290
	CtrA	Cell cycle transcriptional regulator	FlgC	Flagellar basal-body rod protein	-	TRANSCRIPTIONAL	11283290
	CtrA	Cell cycle transcriptional regulator	Che	Chemotaxis protein	+	TRANSCRIPTIONAL	11283290
	CtrA	Cell cycle transcriptional regulator	ClpP	ATP-dependent Clp protease proteolytic subunit	+	TRANSCRIPTIONAL	10322004
	CtrA	Cell cycle transcriptional regulator	HfaB	Holdfast attachment protein	+	TRANSCRIPTIONAL	9973336
	CtrA	Cell cycle transcriptional regulator	NeuB	Unknwon function	+	TRANSCRIPTIONAL	11283290
	CtrA	Cell cycle transcriptional regulator	McpM	Methyl-accepting chemotaxis protein	+	TRANSCRIPTIONAL	10557274
	CtrA	Cell cycle transcriptional regulator	PanC	Pantothenate synthetase	-	TRANSCRIPTIONAL	10557274
	CtrA	Cell cycle transcriptional regulator	MoaA	Molybdenum cofactor biosynthesis protein	-	TRANSCRIPTIONAL	10383964
	CtrA	Cell cycle transcriptional regulator	MoaB	Molybdenum cofactor biosynthesis protein	-	TRANSCRIPTIONAL	11133968
	CtrA	Cell cycle transcriptional regulator	MoaC	Molybdenum cofactor biosynthesis protein	-	TRANSCRIPTIONAL	11133968
	CtrA	Cell cycle transcriptional regulator	MoaD	Molybdenum cofactor biosynthesis protein	-	TRANSCRIPTIONAL	11133968
	CtrA	Cell cycle transcriptional regulator	MoaE	Molybdenum cofactor biosynthesis protein	-	TRANSCRIPTIONAL	11133968
	CtrA	Cell cycle transcriptional regulator	McpR	Methyl-accepting chemotaxis protein	+	TRANSCRIPTIONAL	11133968
	CtrA	Cell cycle transcriptional regulator	PhoH	Phosphate starvation-inducible protein	+	TRANSCRIPTIONAL	11930012
	CtrA	Cell cycle transcriptional regulator	Pth	Peptidyl-tRNA hydrolase	-	TRANSCRIPTIONAL	11930012
	CtrA	Cell cycle transcriptional regulator	AlkB	Alpha-ketoglutarate-dependent dioxygenase	+	TRANSCRIPTIONAL	9150207
	CtrA	Cell cycle transcriptional regulator	CheA	Chemotaxis protein	+	TRANSCRIPTIONAL	1660425
	CtrA	Cell cycle transcriptional regulator	CheB	Chemotaxis protein	+	TRANSCRIPTIONAL	1660425
	CtrA	Cell cycle transcriptional regulator	CheD	Chemotaxis protein	+	TRANSCRIPTIONAL	1660425
	CtrA	Cell cycle transcriptional regulator	CheR	Chemotaxis protein	+	TRANSCRIPTIONAL	1660425
	CtrA	Cell cycle transcriptional regulator	CheW	Chemotaxis protein	+	TRANSCRIPTIONAL	1660425
	CtrA	Cell cycle transcriptional regulator	DnaJ	Chaperone protein	+	TRANSCRIPTIONAL	7768857
	CtrA	Cell cycle transcriptional regulator	DnaK	Chaperone protein	+	TRANSCRIPTIONAL	7768857
	CtrA	Cell cycle transcriptional regulator	DnaN	DNA clamp of DNA polymerase III	+	TRANSCRIPTIONAL	20157337
	CtrA	Cell cycle transcriptional regulator	DnaX	DNA polymerase III tau homolog	+	TRANSCRIPTIONAL	11466289
	CtrA	Cell cycle transcriptional regulator	FlmA	Unknwon function	+	TRANSCRIPTIONAL	9748431
	CtrA	Cell cycle transcriptional regulator	FlmB	Unknwon function	+	TRANSCRIPTIONAL	9748431
	CtrA	Cell cycle transcriptional regulator	FlaD	Distal basal-body ring component protein	+	TRANSCRIPTIONAL	1474584
	CtrA	Cell cycle transcriptional regulator	FlaF	Flagellar assembly protein	+	TRANSCRIPTIONAL	1474584
	CtrA	Cell cycle transcriptional regulator	FlmH	Unknwon function	+	TRANSCRIPTIONAL	1474584
	CtrA	Cell cycle transcriptional regulator	FlgK	Flagellar hook-filament junction protein 1	+	TRANSCRIPTIONAL	1405627
	CtrA	Cell cycle transcriptional regulator	FlmE	Unknwon function	+	TRANSCRIPTIONAL	9748431
	CtrA	Cell cycle transcriptional regulator	FlmG	Unknwon function	+	TRANSCRIPTIONAL	9748431
	CtrA	Cell cycle transcriptional regulator	FlbD	Flagellar Transcriptional regulatory protein	+	TRANSCRIPTIONAL	21457294
	CtrA	Cell cycle transcriptional regulator	FlbE	Flagellar biosynthesis protein	+	TRANSCRIPTIONAL	8002583
	CtrA	Cell cycle transcriptional regulator	FlhA	Flagellar biosynthesis protein	+	TRANSCRIPTIONAL	1474584
	CtrA	Cell cycle transcriptional regulator	FlbG	Flagellar assembly protein	+	TRANSCRIPTIONAL	8312972
	CtrA	Cell cycle transcriptional regulator	FlgD	Basal-body rod modification protein	+	TRANSCRIPTIONAL	11405627
	CtrA	Cell cycle transcriptional regulator	FlbT	Flagellum biosynthesis repressor protein	+	TRANSCRIPTIONAL	10498731
	CtrA	Cell cycle transcriptional regulator	FlbY	Flagellar basal-body protein	+	TRANSCRIPTIONAL	1597425
	CtrA	Cell cycle transcriptional regulator	FlaE	Flagellin	+	TRANSCRIPTIONAL	2648000
	CtrA	Cell cycle transcriptional regulator	FliY	Flagellin modification protein	+	TRANSCRIPTIONAL	11283290
	CtrA	Cell cycle transcriptional regulator	FlgE	Flagellar hook protein	+	TRANSCRIPTIONAL	21457294
	CtrA	Cell cycle transcriptional regulator	FlgF	Flagellar basal-body rod protein	+	TRANSCRIPTIONAL	1474584
	CtrA	Cell cycle transcriptional regulator	FlgG	Flagellin	+	TRANSCRIPTIONAL	1474584
	CtrA	Cell cycle transcriptional regulator	FlgH	Flagellin	+	TRANSCRIPTIONAL	1474584
	CtrA	Cell cycle transcriptional regulator	FlgI	Flagellar P-ring protein	+	TRANSCRIPTIONAL	9555902
	CtrA	Cell cycle transcriptional regulator	FliF	Flagellar M-ring protein	+	TRANSCRIPTIONAL	10231493
	CtrA	Cell cycle transcriptional regulator	FliG	Flagellar assembly protein	+	TRANSCRIPTIONAL	8002583
	CtrA	Cell cycle transcriptional regulator	FliI	Flagellar assembly protein	+	TRANSCRIPTIONAL	9286988
	CtrA	Cell cycle transcriptional regulator	FliL	Flagellar assembly protein	+	TRANSCRIPTIONAL	1315735
	CtrA	Cell cycle transcriptional regulator	FliM	Flagellar assembly protein	+	TRANSCRIPTIONAL	1315735
	CtrA	Cell cycle transcriptional regulator	FliN	Flagellar assembly protein	+	TRANSCRIPTIONAL	8002583
	CtrA	Cell cycle transcriptional regulator	FliQ	Flagellar assembly protein	+	TRANSCRIPTIONAL	7814323
	CtrA	Cell cycle transcriptional regulator	FliR	Flagellar assembly protein	+	TRANSCRIPTIONAL	7814323
	CtrA	Cell cycle transcriptional regulator	FliX	Flagellar Transcriptional regulatory protein	+	TRANSCRIPTIONAL	9555902
	CtrA	Cell cycle transcriptional regulator	FljJ	Flagellin	+	TRANSCRIPTIONAL	21441504
	CtrA	Cell cycle transcriptional regulator	GroEL	Chaperone protein	+	TRANSCRIPTIONAL	16980445
	CtrA	Cell cycle transcriptional regulator	GroES	Chaperone protein	+	TRANSCRIPTIONAL	16980445
	CtrA	Cell cycle transcriptional regulator	GyrB	Gyrase subunit B	+	TRANSCRIPTIONAL	15904494
	CtrA	Cell cycle transcriptional regulator	HemE	Uroporphyrinogen decarboxylase	+	TRANSCRIPTIONAL	1518064
	CtrA	Cell cycle transcriptional regulator	ParA	Chromosome partitioning protein	+	TRANSCRIPTIONAL	12603730
	CtrA	Cell cycle transcriptional regulator	ParB	Chromosome partitioning protein	+	TRANSCRIPTIONAL	12603730
	CtrA	Cell cycle transcriptional regulator	ParC	Topoisomerase IV	+	TRANSCRIPTIONAL	10348842
	CtrA	Cell cycle transcriptional regulator	ParE	Topoisomerase IV	+	TRANSCRIPTIONAL	10348842
	CtrA	Cell cycle transcriptional regulator	SciP	Small CtrA inhibitor protein	+	TRANSCRIPTIONAL	20956288
	CtrA	Cell cycle transcriptional regulator	PerP	Aspartyl protease	-	TRANSCRIPTIONAL	22512778
	CtrA	Cell cycle transcriptional regulator	TacA	AAA-family response regulator	+	TRANSCRIPTIONAL	9287006
	GcrA	Cell cycle regulatory protein	CtrA	Cell cycle transcriptional regulator	+	TRANSCRIPTIONAL	15087506
	GcrA	Cell cycle regulatory protein	DnaA	Chromosomal replication initiator protein	-	TRANSCRIPTIONAL	16547950
	GcrA	Cell cycle regulatory protein	DnaB	Replicative DNA helicase	-	TRANSCRIPTIONAL	11532959
	GcrA	Cell cycle regulatory protein	DnaQ	DNA polymerase III subunit epsilon	+	TRANSCRIPTIONAL	21685367
	GcrA	Cell cycle regulatory protein	PleC	Histidine kinase	+	TRANSCRIPTIONAL	20426835
	GcrA	Cell cycle regulatory protein	PodJ	Polar organelle development protein	+	TRANSCRIPTIONAL	15686556
	GcrA	Cell cycle regulatory protein	HU	DNA-binding protein	+	TRANSCRIPTIONAL	16321948
	GcrA	Cell cycle regulatory protein	GyrA	DNA gyrase subunit A	+	TRANSCRIPTIONAL	9426128
	GcrA	Cell cycle regulatory protein	RecJ	Single-stranded-DNA-specific exonuclease	+	TRANSCRIPTIONAL	10784047
	GcrA	Cell cycle regulatory protein	DinP	DNA-damage-inducible protein P	+	TRANSCRIPTIONAL	15886391
	GcrA	Cell cycle regulatory protein	FlaY	Flagellar assembly protein	+	TRANSCRIPTIONAL	23737758
	GcrA	Cell cycle regulatory protein	MipZ	Division plane positioning ATPase	+	TRANSCRIPTIONAL	23737758
	DnaA	Chromosomal replication initiator protein	GcrA	Cell cycle regulatory protein	+	TRANSCRIPTIONAL	16313620
	DnaA	Chromosomal replication initiator protein	FtsZ	Cell division protein	+	TRANSCRIPTIONAL	16313620
	DnaA	Chromosomal replication initiator protein	DnaB	Replicative DNA helicase	+	TRANSCRIPTIONAL	16313620
	DnaA	Chromosomal replication initiator protein	DnaA	Chromosomal replication initiator protein	-	TRANSCRIPTIONAL	16313620
	DnaA	Chromosomal replication initiator protein	PodJ	Polar organelle development protein	+	TRANSCRIPTIONAL	16313620
	DnaA	Chromosomal replication initiator protein	SciP	Small CtrA inhibitor protein	-	TRANSCRIPTIONAL	22790399
	DnaA	Chromosomal replication initiator protein	HdaA	Chromosome replication regulator protein	+	TRANSCRIPTIONAL	19633089
	DnaA	Chromosomal replication initiator protein	PleC	Histidine kinase	+	TRANSCRIPTIONAL	7543475
	DnaA	Chromosomal replication initiator protein	NrdA	Ribonucleoside-diphosphate reductase alpha subunit	+	TRANSCRIPTIONAL	16313620
	DnaA	Chromosomal replication initiator protein	NrdB	Ribonucleoside-diphosphate reductase beta subunit	+	TRANSCRIPTIONAL	16313620
	DnaA	Chromosomal replication initiator protein	DnaQ	DNA polymerase III subunit epsilon	+	TRANSCRIPTIONAL	21685367
	DnaA	Chromosomal replication initiator protein	Ssb	Single strand DNA binding protein	+	TRANSCRIPTIONAL	2238201
	DnaA	Chromosomal replication initiator protein	HU	DNA-binding protein	+	TRANSCRIPTIONAL	16321948
	DnaA	Chromosomal replication initiator protein	MipZ	Division plane positioning ATPase	+	TRANSCRIPTIONAL	22022497
	CcrM	DNA-(adenine-N6)-methyltransferase	CtrA	Cell cycle transcriptional regulator	-	METHYLATION	12234936
	CcrM	DNA-(adenine-N6)-methyltransferase	CcrM	DNA-(adenine-N6)-methyltransferase	-	METHYLATION	7896686
	CcrM	DNA-(adenine-N6)-methyltransferase	DnaA	Chromosomal replication initiator protein	+	METHYLATION	7896686
	CcrM	DNA-(adenine-N6)-methyltransferase	FtsZ	Cell division protein	+	METHYLATION	23480529
	CcrM	DNA-(adenine-N6)-methyltransferase	PodJ	Polar organelle development protein	+	METHYLATION	23737758
	CcrM	DNA-(adenine-N6)-methyltransferase	MipZ	Division plane positioning ATPase	+	METHYLATION	23480529
	CcrM	DNA-(adenine-N6)-methyltransferase	PleC	Histidine kinase	+	METHYLATION	23737758
	CcrM	DNA-(adenine-N6)-methyltransferase	FlaY	Flagellar assembly protein	+	METHYLATION	23737758
	SciP	Small CtrA inhibitor protein	CtrA	Cell cycle transcriptional regulator	-	TRANSCRIPTIONAL	20956288
	SciP	Small CtrA inhibitor protein	CcrM	DNA-(adenine-N6)-methyltransferase	-	TRANSCRIPTIONAL	2973855
	SciP	Small CtrA inhibitor protein	McpA	Methyl-accepting chemotaxis protein	-	TRANSCRIPTIONAL	2973855
	SciP	Small CtrA inhibitor protein	FlbT	FlbT protein	-	TRANSCRIPTIONAL	2973855
	SciP	Small CtrA inhibitor protein	MotB	Chemotaxis motB protein	-	TRANSCRIPTIONAL	2973855
	SciP	Small CtrA inhibitor protein	McpM	Methyl-accepting chemotaxis protein	-	TRANSCRIPTIONAL	2973855
	SciP	Small CtrA inhibitor protein	FlmA	UDP-N-acetylglucosamine 4,6-dehydratase	-	TRANSCRIPTIONAL	2973855
	SciP	Small CtrA inhibitor protein	McpC	Probable chemoreceptor Y4FA	-	TRANSCRIPTIONAL	2973855
	SciP	Small CtrA inhibitor protein	MotA	Chemotaxis motA protein	-	TRANSCRIPTIONAL	2973855
	SciP	Small CtrA inhibitor protein	CheW	Chemotaxis protein cheW	-	TRANSCRIPTIONAL	2973855
	SciP	Small CtrA inhibitor protein	HfaA	holdfast attachment protein hfaA	-	TRANSCRIPTIONAL	2973855
	SciP	Small CtrA inhibitor protein	McpJ	Methyl-accepting chemotaxis protein	-	TRANSCRIPTIONAL	2973855
	SciP	Small CtrA inhibitor protein	FtsK	Cell division protein ftsK	-	TRANSCRIPTIONAL	2973855
	SciP	Small CtrA inhibitor protein	FljL	Flagellin	-	TRANSCRIPTIONAL	2973855
	SciP	Small CtrA inhibitor protein	RlpA	Lipoprotein	-	TRANSCRIPTIONAL	2973855
	SciP	Small CtrA inhibitor protein	DivK	Response regulator receiver protein	-	TRANSCRIPTIONAL	2973855
	SciP	Small CtrA inhibitor protein	FzlA	Glutathione S-transferase family protein	-	TRANSCRIPTIONAL	2973855
	SciP	Small CtrA inhibitor protein	CagA	Hypothetical protein	-	TRANSCRIPTIONAL	2973855
	SciP	Small CtrA inhibitor protein	FljM	Flagellin	-	TRANSCRIPTIONAL	2973855
	SciP	Small CtrA inhibitor protein	FljO	Flagellin	-	TRANSCRIPTIONAL	2973855
	SciP	Small CtrA inhibitor protein	FlgB	Flagellar basal-body rod protein flgB	-	TRANSCRIPTIONAL	2973855
	SciP	Small CtrA inhibitor protein	FlgF	Flagellar basal-body rod protein flgF	-	TRANSCRIPTIONAL	2973855
	SciP	Small CtrA inhibitor protein	McpE	Methyl-accepting chemotaxis protein	-	TRANSCRIPTIONAL	2973855
	SciP	Small CtrA inhibitor protein	NeuB	N-acetylneuraminate synthase	-	TRANSCRIPTIONAL	2973855
	SciP	Small CtrA inhibitor protein	FlmG	FlbA protein	-	TRANSCRIPTIONAL	2973855
	SciP	Small CtrA inhibitor protein	FlgI	Flagellar P-ring protein flgI	-	TRANSCRIPTIONAL	2973855
	SciP	Small CtrA inhibitor protein	FljP	Flagellin	-	TRANSCRIPTIONAL	2973855
	SciP	Small CtrA inhibitor protein	FliL	Flagellar fliL protein	-	TRANSCRIPTIONAL	2973855
	SciP	Small CtrA inhibitor protein	FliF	Flagellar M-ring protein fliF	-	TRANSCRIPTIONAL	2973855
	SciP	Small CtrA inhibitor protein	RpoN	RNA polymerase sigma-54 factor rpoN	-	TRANSCRIPTIONAL	2973855
	SciP	Small CtrA inhibitor protein	AmiC	N-acetylmuramoyl-L-alanine amidase	-	TRANSCRIPTIONAL	2973855
	SciP	Small CtrA inhibitor protein	BacA	Undecaprenyl-diphosphatase	-	TRANSCRIPTIONAL	2973855
	SciP	Small CtrA inhibitor protein	CpdR	Two-component receiver protein cpdR	-	TRANSCRIPTIONAL	2973855
	SciP	Small CtrA inhibitor protein	PleA	Putative lytic transglycosylase pleA	-	TRANSCRIPTIONAL	2973855
	SciP	Small CtrA inhibitor protein	FliX	flagellar assembly regulator fliX	-	TRANSCRIPTIONAL	2973855
	SciP	Small CtrA inhibitor protein	FliO	Flagellar biosynthesis protein	-	TRANSCRIPTIONAL	2973855
	SciP	Small CtrA inhibitor protein	FlgK	flagellar hook-associated protein flaN	-	TRANSCRIPTIONAL	2973855
	SciP	Small CtrA inhibitor protein	CpaB	Pilus assembly protein CpaB	-	TRANSCRIPTIONAL	2973855
	SciP	Small CtrA inhibitor protein	PilA	Type IV pilin protein pilA	+	TRANSCRIPTIONAL	2973855
	SciP	Small CtrA inhibitor protein	FtsZ	Cell division protein ftsZ	-	TRANSCRIPTIONAL	2973855
	SciP	Small CtrA inhibitor protein	HU	DNA-binding protein HU	+	TRANSCRIPTIONAL	2973855
	SciP	Small CtrA inhibitor protein	CelD	Glucan 1,4-beta-glucosidase	-	TRANSCRIPTIONAL	2973855
	DivK	Response regulator receiver protein	DivJ	Histidine protein kinase	+	PHOSPORYLATION	23146566
	DivK	Response regulator receiver protein	PleC	Histidine kinase	-	PHOSPORYLATION	12852859
	DivK	Response regulator receiver protein	DivL	Tyrosine kinase	D	ACTIVATION/PROTEIN-PROTEIN	17827294
	DivJ	Histidine kinase	DivK	Response regulator receiver protein	+	PHOSPORYLATION	18198338
	DivJ	Histidine kinase	PleD	Response regulator	+	PHOSPORYLATION	12622822
	PleC	Histidine kinase	DivK	Response regulator receiver protein	-	PHOSPORYLATION	22876167
	PleC	Histidine kinase	DivJ	Histidine protein kinase	-	PHOSPORYLATION	20176934
	DivL	Tyrosine kinase	CckA	Histidine kinase	+	PHOSPORYLATION	17827294
	CckA	Histidine kinase	ChpT	Histidine kinase	D	PHOSPORYLATION	20525830
	ChpT	Histidine phosphotransferase	CpdR	Two-component receiver protein	D	PHOSPORYLATION	1713610
	ChpT	Histidine phosphotransferase	CtrA	Cell cycle transcriptional regulator	+	PHOSPORYLATION	20525830
	CpdR	Two-component receiver protein	ClpXP-RcdA	ATP-dependent protease complex and CtrA localization protein	D	COMPLEX ASSEMBLE	12237413
	ClpXP-RcdA	ATP-dependent protease complex and CtrA localization protein	PdeA	GGDEF/EAL phosphodiesterase	-	PROTEOLYSIS	21855795
	ClpXP-RcdA	ATP-dependent protease complex and CtrA localization protein	CtrA	Cell cycle transcriptional regulator	-	PROTEOLYSIS	15686567
	ClpXP-RcdA	ATP-dependent protease complex and CtrA localization protein	McpA	Quimioreceptor	-	PROTEOLYSIS	12426352
	SigT	RNA polymerase ECF-type sigma factor	SigU	RNA polymerase ECF-type sigma factor	+	TRANSCRIPTIONAL	17986185
	Lon	Protease	CcrM	Modification methylase CcrMI	-	PROTEOLYSIS	8666236
	Lon	Protease	SicP	Small inhibitor of CtrA protein	-	PROTEOLYSIS	23368090
	PdeA	GGDEF/EAL phosphodiesterase	DgcB	GGDEF diguanylate cyclase	-	PHOSPORYLATION	21855795
	MmpA	Membrane endopeptidase	PodJ	Short isoform of podJ protein	-	PHOSPORYLATION	15686556
	PerP	Aspartyl protease	PodJ	Short isoform of podJ protein	-	PHOSPORYLATION	16395329

## Sheet: Reduced network G2 (sheet 2)
	Table S2. Reduced network (G2) of proteins and interactions for cell cycle control in C crescentus
	REGULATOR	REGULATED PROTEIN	TYPE OF REGULATION	REFERENCE PMID
	CtrA	CtrA	D	10359766
	CtrA	CcrM	+	8289276			COLOR CODE FOR THE BIOLOGICAL COMPONENT OR PROCESS:
	CtrA	GcrA	-	15087506			TRANSCRIPTION FACTOR
	CtrA	DnaA	+	8288535			CTRA PHOSPHORYLATION CASCADE
	CtrA	SciP	+	20956288			CTRA PROTEOLYTIC COMPLEX
	GcrA	CtrA	+	15087506			METHYLATION
	GcrA	DnaA	-	16547950
	DnaA	GcrA	+	16313620
	DnaA	DnaA	-	16313620
	DnaA	SciP	-	22790399			TYPE OF REGULATION:
	CcrM	CtrA	-	12234936			ACTIVATION	+
	CcrM	CcrM	-	7896686			INHIBITION, INACTIVATION OR DEGRADATION	-
	CcrM	DnaA	+	7896686			DUAL REGULATION	D
	SciP	CtrA	-	20956288
	SciP	CcrM	-	20956288
	DivK	DivJ	D	23146566
	DivK	PleC	-	12852859
	DivK	DivL	D	17827294
	DivJ	DivK	+	18198338
	PleC	DivK	-	22876167
	PleC	DivJ	-	20176934
	DivL	CckA	+	17827294
	CckA	ChpT	D	20525830
	ChpT	CpdR	D	1713610
	ChpT	CtrA	+	20525830
	CpdR	ClpXP-RcdA	D	12237413
	ClpXP-RcdA	CtrA	-	15686567

## Sheet: Logical functions (sheet 3)
	Logical functions and rules with their respective biological description.
		Note:	Two nodes (CtrAa and CtrAb) were used to represent CtrA in different subnetworks.
			The values 2, 1 and 0 represent phosphorylated, expressed and absent states, respectively.
	a) Updating rules for the cell cycle network
	Table S3. Logical function for the expression or inhibition of CtrA
							CtrAa ∈ {0, 1}
	CtrAat	GcrAt	CcrMt	SciPt	CtrAa t+1	Biological description	Reference PMID
	0	0	0	0	1	CtrA is expresed when all the regulators are inactive, because it has auto-activation	10359766
	0	0	0	1	0	CtrA is inhibited when SciP is expressed because SciP inhibits CtrA by protein-protein interaction	20956288
	0	0	1	0	0	CtrA is inhibited when CcrM is expressed because CcrM methylates the regulatory region of ctrA, blocking the transcription of ctrA	12234936
	0	0	1	1	0	CtrA is inhibited when CcrM and SciP are expressed because SciP inhibits CtrA by protein-protein interaction and CcrM methylates the CtrA promoter repressing it	20956288
	0	1	0	0	1	CtrA is expresed when GcrA is active, because GcrA regulates CtrA	15087506
	0	1	0	1	0	CtrA is inhibited when SciP is expressed because SciP inhibits CtrA by protein-protein interaction	20956288
	0	1	1	0	0	CtrA is inhibited when CcrM is expressed because CcrM methylates the regulatory region of ctrA, blocking the transcription of ctrA	12234936
	0	1	1	1	0	CtrA is inhibited when CcrM and SciP are expressed because SciP inhibits CtrA by protein-protein interaction and CcrM methylates the CtrA promoter repressing it	20956288
	1	0	0	0	1	CtrA is expressed when CtrA is active, because CtrA promotes the transcription of ctrA	10359766
	1	0	0	1	0	CtrA is inhibited when SciP is expressed because SciP inhibits CtrA by protein-protein interaction	20956288
	1	0	1	0	0	CtrA is inhibited when CcrM is expressed because CcrM methylates the regulatory region of ctrA, blocking the transcription of ctrA	12234936
	1	0	1	1	0	CtrA is inhibited when CcrM and SciP are expressed because SciP inhibits CtrA by protein-protein interaction and CcrM methylates the CtrA promoter repressing it	20956288
	1	1	0	0	1	CtrA is expressed when CtrA and GcrA are active, because CtrA and GcrA promote ctrA transcription	10359766
	1	1	0	1	0	CtrA is inhibited when SciP is expressed because SciP inhibits CtrA by protein-protein interaction	20956288
	1	1	1	0	0	CtrA is inhibited when CcrM is expressed because CcrM methylates the regulatory region of ctrA, blocking the transcription of ctrA	12234936
	1	1	1	1	0	CtrA is inhibited when CcrM and SciP are expressed because SciP inhibits CtrA by protein-protein interaction and CcrM methylates the CtrA promoter repressing it	20956288
	Table S4. Logical function for the expression or inhibition of GcrA
					GcrA ∈ {0, 1}
			CtrAat	DnaAt	GcrA t+1	Biological description	Reference PMID
			0	0	0	GcrA is absent when DnaA is absent, because DnaA promotes the transcription of gcrA	16313620
			0	1	1	GcrA is expressed when DnaA is active, because DnaA promotes the transcription of gcrA	16313620
			1	0	0	GcrA is inhibited when CtrA is active, because CtrA inhibits the transcription of gcrA	15087506
			1	1	0	GcrA is inhibited when CtrA is active, because CtrA inhibits the transcription of gcrA	15087506
	Table S5. Logical function for the expression or inhibition of DnaA
							DnaA ∈ {0, 1}
	CtrAat	GcrAt	DnaAt	CcrMt	DnaA t+1	Biological description	Reference PMID
	0	0	0	0	0	DnaA is inhibited when CtrA is inhibited, because CtrA promotes dnaA transcription	7896686
	0	0	0	1	0	DnaA is inhibited when CtrA is inhibited even if CcrM is expressed, because CcrM methylates the regulatory region of dnaA and CtrA promotes dnaA transcription	7896686
	0	0	1	0	0	DnaA is inhibited when DnaA is expressed, because DnaA auto-inhibits its transcription	16313620
	0	0	1	1	0	DnaA is inhibited when DnaA is expressed, because DnaA auto-inhibits its transcription	16313620
	0	1	0	0	0	DnaA is inhibited when GcrA is expressed, because GcrA inhibits transcription of dnaA	16547950
	0	1	0	1	0	DnaA is inhibited when CtrA is inhibited even if CcrM is expressed, because CcrM methylates the regulatory region of dnaA and CtrA promotes dnaA transcription	7896686
	0	1	1	0	0	DnaA is inhibited when DnaA and GcrA are expressed, because DnaA auto-inhibits its transcription and GcrA inhibits the dnaA transcription	16313620, 16547950
	0	1	1	1	0	DnaA is inhibited when DnaA and GcrA are expressed, because DnaA auto-inhibits its transcription and GcrA inhibits the dnaA transcription	16313620, 16547950
	1	0	0	0	0	DnaA is inhibited when GcrA is expressed, because GcrA inhibits transcription of dnaA	16547950
	1	0	0	1	1	DnaA is active when CtrA AND CcrM are expressed, because CcrM methylates the regulatory region of dnaA and CtrA promotes dnaA transcription	7896686
	1	0	1	0	0	DnaA is inhibited when DnaA is expressed, because DnaA auto-inhibits its transcription	16313620
	1	0	1	1	0	DnaA is inhibited when DnaA is expressed even if CtrA and CcrM are expressed, because DnaA auto-inhibits its transcription	16313620
	1	1	0	0	0	DnaA is inhibited when CcrM is inhibited even if CtrA is expressed, because CcrM methylates the regulatory region of dnaA and CtrA promotes dnaA transcription	7896686
	1	1	0	1	0	DnaA is inhibited when GcrA is expressed even if CtrA and CcrM are expressed, because GcrA inhibits transcription of dnaA	16547950
	1	1	1	0	0	DnaA is inhibited when DnaA and GcrA are expressed, because DnaA auto-inhibits its transcription and GcrA inhibits the dnaA transcription	16313620, 16547950
	1	1	1	1	0	DnaA is inhibited when DnaA and GcrA are expressed, because DnaA auto-inhibits its transcription and GcrA inhibits the dnaA transcription	16313620, 16547950
	Table S6. Logical function for the expression or inhibition of CcrM
						CcrM ∈ {0, 1}
		CtrAat	CcrMt	SciPt	CcrM t+1	Biological description	Reference PMID
		0	0	0	0	CcrM is absent when CtrA is absent, because CtrA promotes the transcription of ccrM	8289276
		0	0	1	0	CcrM is inhibited when SciP is expressed because SciP inhibits the transcription of ccrM	20956288
		0	1	0	0	CcrM is inhibited when CcrM is expressed, because CcrM methylates the regulatory region of ccrM and this inhibits the transcription of ccrM	7896686
		0	1	1	0	CcrM is inhibited when CcrM and SciP are expressed, because CcrM methylates the regulatory region of ccrM and this inhibits the transcription of ccrM, and SciP inhibits the transcription of ccrM	20956288, 7896686
		1	0	0	1	CcrM is expressed d when CtrA is active, because CtrA promotes the transcription of ccrM	8289276
		1	0	1	0	CcrM is inhibited when SciP is expressed because SciP inhibits the transcription of ccrM	20956288
		1	1	0	0	CcrM is inhibited when CcrM is expressed, because CcrM methylates the regulatory region of ccrM and this inhibits the transcription of ccrM	7896686
		1	1	1	0	CcrM is inhibited when CcrM and SciP are expressed, because CcrM methylates the regulatory region of ccrM and this inhibits the transcription of ccrM, and SciP inhibits the transcription of ccrM	20956288, 7896686
	Table S7. Logical function for the expression or inhibition of SciP
						SciP ∈ {0, 1}
			DnaAt	CtrAat	SciP t+1	Biological description	Reference PMID
			0	0	0	SciP is not expressed when CtrA is absent, because CtrA promotes the transcription of sciP	20956288
			0	1	1	SciP is expressed when CtrA is present, because CtrA promotes the transcription of sciP	20956288
			1	0	0	SciP is inhibited when DnaA is expressed, because DnaA inhibits the transcription of sciP	22790399
			1	1	0	SciP is inhibited when DnaA is expressed, because DnaA inhibits the transcription of sciP	22790399
	b) Updating rules for the asymmetric division network
	Table S8. Logical function for the phosphorylation or degradation of CtrA
						The function CtrAb has its range in {0, 1, 2}, ClpXP-RcdA ∈ {0, 1} and ChpT ∈ {1, 2}
			ChpTt	ClpXP-RcdAt	CtrAbt+1	Biological description	Reference PMID
			1	0	1	CtrA is dephosphorylated when ChpT is dephosphorylated, because ChpT dephosphorylate CtrA	20525830
			1	1	0	CtrA is degraded when the ClpXP-RcdA complex is assembled	15686567, 19747489
			2	0	2	CtrA is phosphorylated when ChpT is phosphorylated, because ChpT transfers the phosphate group to CtrA	20525830
			2	1	0	CtrA is degraded when the ClpXP-RcdA complex is assembled	15686567, 19747489
	Table S9. Logical function for the phosphorylation or dephosphorylation of DivK
						DivK ∈ {1, 2}
			PleCt	DivJt	DivK t+1	Biological description	Reference PMID
			1	1	1	DivK is unphosphorylated when DivJ is unphosphorylated	18198338
			1	2	2	DivK is phosphorylated when DivJ is phosphorylated and PleC unphosphorylated	18198338
			2	1	1	DivK is dephosphorylated when PleC is phosphorylated	22876167
			2	2	1	DivK is dephosphorylated when PleC is phosphorylated	22876167
	Table S10. Logical function for the phosphorylation or dephosphorylation of PleC
					PleC ∈ {1, 2}
				DivKt	PleC t+1	Biological description	Reference PMID
				2	1	PleC is dephosphorylated when DivK is phosphorylated, because DivK dephosphorylates PleC	12852859
				1	2	PleC is phosphorylated when DivK is unphosphorylated, because DivK dephosphorylates PleC	12852859													DivKt	PleC t+1	Biological description	Reference PMID					DivKt	PleC t+1	Biological description	Reference PMID					DivKt	PleC t+1	Biological description	Reference PMID					DivKt	PleC t+1	Biological description	Reference PMID
	Table S11. Logical function for the phosphorylation or dephosphorylation of DivJ
					DivJ ∈ {1, 2}
			DivKt	PleCt	DivJ t+1	Biological description	Reference PMID
			1	1	1	DivJ is unphosphorylated when DivK is unphosphorylated, because only phosphorylated DivK activates DivJ	23146566
			2	1	2	DivJ is phosphorylated when DivK is phosphorylated, because phosphorylated DivK activates DivJ	23146566
			1	2	1	DivJ is dephosphorylated when PleC is phosphorylated, because phosphorylated PleC dephosphorylates DivJ	20176934
			2	2	1	DivJ is dephosphorylated when PleC is phosphorylated, because phosphorylated PleC dephosphorylates DivJ	20176934
	Table S12. Logical function for the activation of DivL
				DivL ∈ {0, 1}
				DivKt	DivL t+1	Biological description	Reference PMID
				1	1	DivL is active when DivK is dephosphorylated, because dephosphorylated DivK can not bind to DivL	17827294
				2	0	DivL is inhibited when DivK is phosphorylated, because phosphorylated DivK binds to DivL and inhibits it	17827294
	Table S13. Logical function describing the activation of inhibition of CckA
				CckA ∈ {1, 2}
				DivLt	CckA t+1	Biological description	Reference PMID
				1	2	CckA is phosphorylated when DivL is active, because active DivL promotes the auto-phosphorylation of CckA	17827294
				0	1	CckA is dephosphorylated when DivL is inactive, because DivL can not promote the auto-phosphorylation of CckA	17827294
	Table S14. Logical function for the phosphorylation or dephosphorylation of ChpT
				ChpT ∈ {1, 2}
				CckAt	ChpT t+1	Biological description	Reference PMID
				2	2	ChpT is phosphorylated when CckA is phosphorylated, because CckA transfers a phosphate group to ChpT	20525830
				1	1	ChpT is inactive when CckA is dephosphorylated, because unphosphorylated CckA dephosphorylates ChpT	20525830
	Table S15. Logical function for the phosphorylation or dephosphorylation of CpdR
				CpdR ∈ {1, 2}
				ChpTt	CpdR t+1	Biological description	Reference PMID
				2	2	CpdR is phosphorylated when ChpT is phosphorylated, because ChpT phosphorylates to CpdR	1713610
				1	1	CpdR is unphosphorylated when ChpT is unphosphorylated, because unphosphoprylated ChpT dephosphorylates to CpdR.	1713610
	Table S16. Logical function for the assembly or unassembly of the ClpXP-RcdA complex
				ClpXP-RcdA ∈ {0, 1}
				CpdRt	ClpXP-RcdA t+1	Biological description	Reference PMID
				1	1	The complex ClpXP-RcdA is assembled when CpdR is unphosphorylated, because in its inactive form CpdR promotes the assembly of the complex	12237413, 19747489
				2	0	The complex ClpXP-RcdA is not assembled when CpdR is phosphorylated, because phosphorylated CpdR prevents the assembly of the proteolytic complex.	12237413, 19747489

## Sheet: Dynamics states (sheet 4)
	Simulation of network dynamics								Note:
									Denotes state transitions
	Table S17. Cyclic states of the regulators for the cell cycle network
		CtrA1	GcrA	DnaA	CcrM	SciP
	Cyclic attractor of the cell cycle	0	0	1	0	1
		0	1	0	0	0
		1	0	0	0	0
		1	0	0	1	1
	Table S18. Punctual attractor states in the dynamics of the phospho-proteolitic network
		CtrA2	DivK	PleC	DivJ	DivL	CckA	ChpT	CpdR	ClpXP-RcdA
	Punctual attractor swammer cell	2	1	1	0	1	2	2	2	0
	Punctual attractor stalked cell	0	2	1	1	0	1	1	1	1
	Table S19. Stable steady states after deleting genes ctrA, gcrA, dnaA, ccrM, and sciP (one at a time) in the cell cycle network G2a
		CtrA1	GcrA	DnaA	CcrM	SciP
	ΔctrA1	0	0	0	0	0
		0	0	1	0	0
		0	1	0	0	0
	ΔgcrA	0	0	0	0	0
		1	0	0	0	0
		1	0	0	1	1
		0	0	1	0	1
	ΔdnaA	0	0	0	0	0
		1	0	0	0	0
		1	0	0	1	1
		0	0	0	0	1
	ΔccrM	0	0	0	0	0
		1	0	0	0	0
		1	0	0	0	1
		0	0	0	0	1
	ΔsciP	1	0	0	1	0
		0	0	1	0	0
		1	1	0	0	0
	Table S20. Stable states after fixing the values of CtrA, GcrA, DnaA, CcrM, and Scip in the cell cycle network G2a
		CtrA1	GcrA	DnaA	CcrM	SciP
	CtrA1(+)	1	0	0	0	1
	GcrA(+)	0	1	0	0	1
		0	1	0	0	0
		1	1	0	0	0
		1	1	0	1	1
	DnaA(+)	0	0	1	0	0
		1	1	1	0	0
		1	0	1	1	0
	CcrM(+)	0	0	0	1	0
	SciP(+)	0	0	0	0	1
	Table S21. Stable states after deleting genes ctrA, divK, pleC, divJ, divL, cckA, chpT, cpdR and the complex clpXP-rcdA in the phospho-proteolytic network G2b
		CtrA2	DivK	PleC	DivJ	DivL	CckA	ChpT	CpdR	ClpXP-RcdA
	ΔctrA2	0	2	1	2	0	1	1	1	1
		0	1	1	1	1	2	2	2	0
	ΔdivK	0	0	1	1	0	1	1	1	1
	ΔpleC	0	2	0	2	0	1	1	1	1
		2	1	0	1	1	2	2	2	0
	ΔdivJ	2	1	1	0	1	2	2	2	0
	ΔdivL	0	1	1	1	0	1	1	1	1
		0	2	1	2	0	1	1	1	1
	ΔcckA	0	2	1	2	0	0	1	1	1
		0	1	1	1	1	0	1	1	1
	ΔchpT	0	2	1	2	0	1	0	1	1
		0	1	1	1	1	2	0	1	1
	ΔcpdR	0	2	1	2	0	1	1	0	0
		2	1	1	1	1	2	2	0	0
	ΔclpXP-rcdA	1	2	1	2	0	1	1	1	0
		2	1	1	1	1	2	2	2	0
	Table S22. Stable states after fixing the values of CtrA, DivK, PleC, DivJ, DivL, CckA, ChpT, CpdR, and ClpXP-RcdA in the phospho-proteolytic network G2b
		CtrA2	DivK	PleC	DivJ	DivL	CckA	ChpT	CpdR	ClpXP-RcdA
	CtrA2(+)	2	2	1	2	0	1	1	1	1
		2	1	1	1	1	2	2	2	0
	DivK(+)	0	2	1	2	0	1	1	1	1
	PleC(+)	0	2	2	0	0	1	1	1	1
	DivJ(+)	0	2	1	2	0	1	1	1	1
	DivL(+)	2	1	1	1	1	2	2	2	0
		2	2	1	2	1	2	2	2	0
	CckA(+)	2	1	1	1	1	2	2	2	0
		2	2	1	2	0	2	2	2	0
	ChpT(+)	2	2	1	2	0	1	2	2	0
		2	1	1	1	1	2	2	2	0
	CpdR(+)	1	2	1	2	0	1	1	2	0
		2	1	1	1	1	2	2	2	0
	ClpXP-RcdA(+)	0	2	1	2	0	1	1	1	1
		0	1	1	1	1	2	2	2	1
